# Supplementary material for: Ginsenoside CK, rather than Rb1, possesses potential chemopreventive activities in human gastric cancer via regulating PI3K/AKT/NF-κB signal pathway
Source: Front Pharmacol. 2022 Sep 29;13:977539. doi: 10.3389/fphar.2022.977539 (PMC9556731; doi:10.3389/fphar.2022.977539)
Supplement: Supplementary file 1 [file DataSheet1.ZIP]

Archive with 60 entries (56 files):
- additional fiels/
- additional fiels/Elisa.xlsx
- additional fiels/MTT/
- additional fiels/MTT/hgc-27 10-60 uM CK Rb1 24h 191201.xpt.xlsx
- additional fiels/MTT/hgc-27 10-60 uM CK Rb1 48h191202.xpt.xlsx
- additional fiels/MTT/hgc-27 10-60 uM CK Rb1 72h 191203.xpt.xlsx
- additional fiels/MTT/MTT analyze data.pzfx
- additional fiels/PCR/
- additional fiels/PCR/AKT.xlsx
- additional fiels/PCR/NFkb.xlsx
- additional fiels/PCR/P65.xlsx
- additional fiels/PCR/PI3K.xlsx
- additional fiels/PCR/数据2.xlsx
- additional fiels/WB/
- additional fiels/WB/action灰度.csv
- additional fiels/WB/AKT Results.csv
- additional fiels/WB/akt Results1.csv
- additional fiels/WB/AKT3.tif
- additional fiels/WB/baction1.csv
- additional fiels/WB/baction2.csv
- additional fiels/WB/bax.csv
- additional fiels/WB/bax.tif
- additional fiels/WB/bax1.csv
- additional fiels/WB/bax2.csv
- additional fiels/WB/Bcl-2.tif
- additional fiels/WB/bcl2-1.csv
- additional fiels/WB/bcl2-2.csv
- additional fiels/WB/bcl2.csv
- additional fiels/WB/caspase3-1.csv
- additional fiels/WB/caspase3-2.csv
- additional fiels/WB/caspase3.csv
- additional fiels/WB/caspase3.tif
- additional fiels/WB/IKBa.csv
- additional fiels/WB/IKBa.tif
- additional fiels/WB/IKBA1.csv
- additional fiels/WB/IKBA2.csv
- additional fiels/WB/NFkb p65-2.csv
- additional fiels/WB/NFkb-p65.csv
- additional fiels/WB/NFkb-p65.tif
- additional fiels/WB/NFkbp65-1.csv
- additional fiels/WB/P-AKT11.tif
- additional fiels/WB/p-ikba.csv
- additional fiels/WB/p-ikba.tif
- additional fiels/WB/P-IKBA1.csv
- additional fiels/WB/P-IKBA2.csv
- additional fiels/WB/p-pi3k.csv
- additional fiels/WB/p-pi3k.tif
- additional fiels/WB/p-pi3k2.tif
- additional fiels/WB/p-pi3k4.tif
- additional fiels/WB/pi3k9.tif
- additional fiels/WB/Results P-AKT.csv
- additional fiels/WB/Results p-akt1.csv
- additional fiels/WB/Results P-AKT3.csv
- additional fiels/WB/Results p-pi3k2.csv
- additional fiels/WB/Results p-pi3k应用.csv
- additional fiels/WB/Results p-pi3k用.csv
- additional fiels/WB/Results pi3k.csv
- additional fiels/WB/Resultsp-pi3k4.csv
- additional fiels/WB/βaction.tif
- additional fiels/wb,pcr,elisa analyze data.pzfx
