# Supplementary material for: Ginsenoside CK, rather than Rb1, possesses potential chemopreventive activities in human gastric cancer via regulating PI3K/AKT/NF-κB signal pathway
Source: Front Pharmacol. 2022 Sep 29;13:977539. doi: 10.3389/fphar.2022.977539 (PMC9556731; doi:10.3389/fphar.2022.977539)
Supplement: Supplementary file 1 [file DataSheet1.ZIP › additional fiels/Elisa.xlsx]

## Sheet: Sheet1
0	12.5	25	50	100	200	400	standard curve line
0.153	0.111	0.146	0.204	0.445	0.662	1.276
0.17	0.15	0.202	0.32	0.436	0.891	1.445
0.094	0.094	0.094	0.094	0.094	0.094	0.094
0	12.5	25	50	100	200	400
0.1615	0.1305	0.174	0.262	0.4405	0.7765	1.3605					0	12.5	25	50	100	200	400
0	12.5	25	50	100	200	400					0.1615	0.1305	0.174	0.262	0.4405	0.7765	1.3605
0.0675	0.0365	0.08	0.168	0.3465	0.6825	1.2665
0.144	0.133	0.151	0.156	0.147
0.144	0.169
		0.143	0.213	0.199
0.146	0.149	0.163	0.156	0.137
0.144667	0.150333	0.152333	0.175	0.161
C（pg/ml）OD-KB						KB
0						0.038
12.5						0.041
25						0.0395
50
100
200
400			Cyclin B1
		standard curve line
0	12.5	25	50	100	200	400
0.091	0.088	0.124	0.234	0.418	0.812	1.523
0.108	0.113	0.148	0.221	0.398	0.872	1.409
0.0995	0.1005	0.136	0.2275	0.408	0.842	1.466
0.06	0.061	0.0965	0.188	0.3685	0.8025	1.4265
		sampleOD
空白	Rb1 60	CK 20	CK 40	CK 60
0.097	0.092	0.088	0.076	0.065
0.095	0.088	0.083	0.075	0.067
0.099	0.094	0.086	0.071	0.063
		sample concentration
空白	Rb1 60	CK 20	CK 40	CK 60
24.47544820.859663	22.501	19.151	15.4797	9.50856			24.47544820.859663		17.36994615.479746		9.50856
23.6954	19.1517	18.712	14.9905	10.7163			23.6954	19.1517	17.8196	14.9905	10.7163
25.2437	23.3	20.014	12.9444	8.21495			25.2437	21.2759	15.9614	12.9444	8.21495
		Cyclin D1
	standard curve line
0	12.5	25	50	100	200	400			KB	0.052
0.062	0.106	0.168	0.278	0.488	0.9	1.629				0.048
0.07	0.123	0.19	0.246	0.418	0.894	1.71				0.05
0.066	0.1145	0.179	0.262	0.453	0.897	1.6695
0.016	0.0645	0.129	0.212	0.403	0.847	1.6195
		sampleOD
KB	Rb1 60	CK 20	CK 40	CK 60
0.084	0.081	0.083	0.071	0.061
0.085	0.08	0.082	0.068	0.058
0.087	0.085	0.078	0.073	0.056
				sample concentration
		KB	Rb1 60	CK 20	CK 40	CK 60
		17.693	16.889	17.425	14.181	11.42
		17.96	16.62	17.157	13.359	10.579
		18.493	17.96	16.081	14.726	10.015
