# Supplementary material for: Ginsenoside CK, rather than Rb1, possesses potential chemopreventive activities in human gastric cancer via regulating PI3K/AKT/NF-κB signal pathway
Source: Front Pharmacol. 2022 Sep 29;13:977539. doi: 10.3389/fphar.2022.977539 (PMC9556731; doi:10.3389/fphar.2022.977539)
Supplement: Supplementary file 1 [file DataSheet1.ZIP › additional fiels/MTT/hgc-27 10-60 uM CK Rb1 24h 191201.xpt.xlsx]

## Sheet: Plate 1 - Sheet1
Software Version	3.05.11
Experiment File Path:
Protocol File Path:
Plate Number	Plate 1
Date	2019-11-25
Time	21:06:20
Reader Type:	Cytation5
Reader Serial Number:	190517B
Reading Type	Reader
Procedure Details
Plate Type	96 WELL PLATE
Eject plate on completion
Shake	Linear: 3:00 (MM:SS)
	Frequency: 567 cpm (3 mm)
Read	Absorbance Endpoint
	Full Plate
	Wavelengths: 490
	Read Speed: Normal, Delay: 100 msec, Measurements/Data Point: 8
Results
Actual Temperature:	21.9
		1	2	3	4	5	6	7	8	9	10	11	12
	A	0.043	0.634	0.613	0.635	0.63	0.699	0.701	0.729	0.708	0.731	0.783	0.038	490
	B	0.07	0.074	0.08	0.077	0.074	0.089	0.664	0.55	0.66	0.546	0.454	0.754	490
	C	0.172	0.234	0.216	0.206	0.218	0.211	0.669	0.593	0.569	0.651	0.704	0.732	490
	D	0.359	0.396	0.421	0.429	0.372	0.435	0.753	0.62	0.59	0.694	0.739	0.768	490
	E	0.502	0.486	0.552	0.543	0.534	0.553	0.653	0.585	0.672	0.66	0.729	0.667	490
	F	0.665	0.629	0.687	0.627	0.666	0.687	0.735	0.695	0.651	0.677	0.695	0.752	490
	G	0.759	0.757	0.716	0.675	0.65	0.709	0.656	0.61	0.665	0.644	0.674	0.747	490
	H	0.04	0.039	0.039	0.04	0.039	0.039	0.04	0.054	0.04	0.042	0.039	0.047	490
	0.044	-0.001		0.569		0.586							-0.006
	0.044								0.506		0.502	0.41
	0.044								0.549	0.525
	0.044									0.546
	0.044								0.541
	0.044
	0.044								0.566
	model	CK						Rb1
		60	50	40	30	20	10	60	50	40	30	20	10
0		0.026	0.128	0.315	0.458	0.621	0.715	0.62	0.625	0.709	0.609	0.691	0.612
0		0.03	0.19	0.352	0.442	0.585	0.713	0.616	0.66	0.65	0.628	0.651	0.621
99.393	0.655	0.036	0.172	0.377	0.508	0.643	0.672	0.71	0.607	0.695	0.616	0.607	0.6
0		0.033	0.162	0.385	0.499	0.583	0.631		0.688	0.724	0.685	0.633	0.63
100.759	0.664	0.03	0.174	0.328	0.49	0.622	0.606			0.576	0.623	0.651	0.703
0		0.045	0.167	0.391	0.509	0.643	0.665					0.708
0
99.6965	0.657
	0.658667
	0.659	3.94537	19.4234	47.7997	69.4992	94.2337	108.498	94.0819	94.8407	107.587	92.4127	104.856	92.868
	0.659	4.55235	28.8316	53.4143	67.0713	88.7709	108.194	93.475	100.152	98.6343	95.2959	98.786	94.2337
	0.659	5.46282	26.1002	57.2079	77.0865	97.5721	101.973	107.739	92.1093	105.463	93.475	92.1093	91.047
	0.659	5.00759	24.5827	58.4219	75.7208	88.4674	95.7511	0	104.401	109.863	103.945	96.0546	95.5994
	0.659	4.55235	26.4036	49.7724	74.3551	94.3854	91.9575	0	0	87.4052	94.5372	98.786	106.677
	0.659	6.82853	25.3414	59.3323	77.2382	97.5721	100.91	0	0	0	0	107.436	0
	0.659
	0.659
	description
	proliferation rate
		N	mean	standard deviation	standard error	95% confidence interval for the mean		minimum	max		description
						下限	上限				proliferation rate
	Rb1(60)	5	98.3184	6.12076	2.73729	90.7185	105.918	93.47	107.74			N	mean	standard deviation	standard error	95% confidence interval for the mean		minimum	max
	Rb1(50)	5	97.3318	4.90234	2.19239	91.2447	103.419	92.11	104.4							下限	上限
	Rb1(40)	6	100.59	8.63023	3.52328	91.5331	109.647	87.41	109.86		Rb1(60)	5	98.3184	6.12076	2.73729	90.7185	105.918	93.47	107.74
	Rb1(30)	6	95.6376	4.18588	1.70888	91.2448	100.03	92.41	103.95		Rb1(50)	5	97.3318	4.90234	2.19239	91.2447	103.419	92.11	104.4
	Rb1(20)	6	97.7672	4.25095	1.73544	93.3061	102.228	92.11	104.86		Rb1(40)	5	103.227	6.39917	2.86179	95.2813	111.173	94.59	109.86
	Rb1(10)	6	95.4317	5.73381	2.34082	89.4144	101.449	91.05	106.68		Rb1(30)	5	96.2826	4.33383	1.93815	90.9014	101.664	93.47	103.95
	CK(60)	6	5.0582	1.00504	0.4103	4.0034	6.1129	3.95	6.83		Rb1(20)	5	98.8988	3.60341	1.61149	94.4246	103.373	96.01	104.86
	CK(50)	6	25.1138	3.13602	1.28028	21.8228	28.4049	19.42	28.83		Rb1(10)	5	96.3086	5.94375	2.65813	88.9285	103.689	92.17	106.68
	CK(40)	6	54.3247	4.78129	1.95196	49.3071	59.3424	47.8	59.33		CK(60)	5	4.7041	0.56778	0.25392	3.9991	5.4091	3.95	5.46
	CK(30)	6	73.4952	4.23873	1.73046	69.0469	77.9435	67.07	77.24		CK(50)	5	25.0683	3.50396	1.56702	20.7175	29.419	19.42	28.83
	CK(20)	6	93.5003	4.05408	1.65507	89.2458	97.7548	88.47	97.57		CK(40)	5	53.3232	4.58838	2.05198	47.626	59.0204	47.8	58.42
	CK(10)	6	101.214	6.60257	2.69549	94.285	108.143	91.96	108.5		CK(30)	5	72.7466	4.27264	1.91078	67.4414	78.0518	67.07	77.09
	总数	70	77.5864	32.1682	3.84483	69.9162	85.2566	3.95	109.86		CK(20)	5	92.6859	3.94596	1.76468	87.7863	97.5854	88.47	97.57
											CK(10)	5	101.275	7.38002	3.30045	92.1112	110.438	91.96	108.5
											总数	60	78.3475	32.3237	4.17297	69.9974	86.6976	3.95	109.86
			CK
		IC50	36.795
			37.248
			39.988
			37.885
			37.074
			40.291
