# Supplementary material for: Ginsenoside CK, rather than Rb1, possesses potential chemopreventive activities in human gastric cancer via regulating PI3K/AKT/NF-κB signal pathway
Source: Front Pharmacol. 2022 Sep 29;13:977539. doi: 10.3389/fphar.2022.977539 (PMC9556731; doi:10.3389/fphar.2022.977539)
Supplement: Supplementary file 1 [file DataSheet1.ZIP › additional fiels/MTT/hgc-27 10-60 uM CK Rb1 48h191202.xpt.xlsx]

## Sheet: Plate 1 - Sheet1
Software Version	3.05.11
Experiment File Path:
Protocol File Path:
Plate Number	Plate 1
Date	2019-11-26
Time	21:19:54
Reader Type:	Cytation5
Reader Serial Number:	190517B
Reading Type	Reader
Procedure Details
Plate Type	96 WELL PLATE
Eject plate on completion
Shake	Linear: 3:00 (MM:SS)
	Frequency: 567 cpm (3 mm)
Read	Absorbance Endpoint
	Full Plate
	Wavelengths: 490
	Read Speed: Normal, Delay: 100 msec, Measurements/Data Point: 8
Results
Actual Temperature:	35
		1	2	3	4	5	6	7	8	9	10	11	12
	A	0.038	0.039	0.039	0.039	0.039	0.039	0.039	0.039	0.039	0.039	0.039	0.038	490
	B	0.057	0.059	0.063	0.063	0.061	0.065	1.056	1.008	1.159	1.078	1.039	1.017	490
	C	0.073	0.121	0.139	0.148	0.149	0.151	0.927	1.005	0.967	0.88	0.923	0.927	490
	D	0.181	0.318	0.329	0.366	0.353	0.362	0.855	0.784	0.805	0.882	0.901	0.914	490
	E	0.502	0.601	0.738	0.689	0.674	0.622	0.895	0.919	1.057	0.913	0.849	0.874	490
	F	0.84	0.996	0.859	0.827	0.786	0.871	0.867	0.897	0.918	0.815	0.845	1.022	490
	G	1.035	1.151	1.128	1.081	1.016	0.897	0.958	0.937	0.972	0.883	0.774	0.943	490
	H	0.7	1.127	0.674	1.141	0.899	0.835	0.652	0.735	0.89	0.694	0.918	0.204	490
	0.044	-0.006	-0.005	-0.005	-0.005	-0.005	-0.005	-0.005	-0.005	-0.005	-0.005	-0.005	-0.006
	0.044	0.013								1.115
	0.044	0.029									0.836	0.879
	0.044	0.137						0.811	0.74	0.761
	0.044	0.458										0.805	0.83
	0.044		0.952								0.771	0.801
	0.044		1.107									0.73
	0.044	0.656		0.63			0.791	0.608	0.691		0.65		0.16
	model	CK						Rb1
		60	50	40	30	20	10	60	50	40	30	20	10
		0.015	0.077	0.274	0.557	0.827	0.991	1.012	0.961	0.838	1.013	0.978	0.928
		0.019	0.095	0.285	0.694	0.815	1.084	0.964	0.923	0.857	0.875	0.874	0.914
1.01628	0.874	0.019	0.104	0.322	0.645	0.796	1.037	1.034	0.883	0.87	0.869	0.853	0.899
0.994186	0.855	0.017	0.105	0.309	0.63	0.783	0.972	0.995	0.883		0.851	0.823	0.893
0.983721	0.846	0.021	0.107	0.318	0.578	0.742	0.853	0.973					0.839
	0.86
	0.86	1.74419	8.95349	31.8605	64.7674	96.1628	115.233	117.674	111.744	97.4419	117.791	113.721	107.907
	0.86	2.2093	11.0465	33.1395	80.6977	94.7674	126.047	112.093	107.326	99.6512	101.744	101.628	106.279
	0.86	2.2093	12.093	37.4419	75	92.5581	120.581	120.233	102.674	101.163	101.047	99.186	104.535
	0.86	1.97674	12.2093	35.9302	73.2558	91.0465	113.023	115.698	102.674	0	98.9535	95.6977	103.837
	0.86	2.44186	12.4419	36.9767	67.2093	86.2791	99.186	113.14	0	0	0	0	97.5581
	描述
		N	mean	standard deviation	standard error	95% confidence interval for the mean		min	max
						下限	上限
	Rb1(60)	5	100.718	4.03527	1.80463	95.7073	105.728	93.9	104.63
	Rb1(50)	5	100.192	5.31697	2.37782	93.5902	106.794	96.72	109.15
	Rb1(40)	5	101.01	7.5973	3.39761	91.5767	110.443	91.48	109.15
	Rb1(30)	5	98.7605	5.32874	2.38308	92.144	105.377	92.01	106.52
	Rb1(20)	5	102.851	6.4184	2.87039	94.8814	110.82	91.9	108.23
	Rb1(10)	5	97.7891	2.10765	0.94257	95.1721	100.406	95.6	100.78
	CK(60)	5	1.9138	0.23978	0.10723	1.616	2.2115	1.58	2.21
	CK(50)	5	10.2629	1.30406	0.58319	8.6437	11.8821	8.1	11.25
	CK(40)	5	31.714	2.21645	0.99123	28.9619	34.4661	28.81	33.86
	CK(30)	5	65.2787	5.74281	2.56826	58.148	72.4093	58.57	72.98
	CK(20)	5	83.3438	3.46732	1.55063	79.0386	87.6491	78.02	86.96
	CK(10)	5	103.828	9.12242	4.07967	92.5006	115.154	89.7	113.99
	总数	60	74.8051	37.3735	4.82489	65.1505	84.4597	1.58	113.99
				CK
			IC50	31.534
				33.265
				32.779
				32.249
				29.319
