# Supplementary material for: Ginsenoside CK, rather than Rb1, possesses potential chemopreventive activities in human gastric cancer via regulating PI3K/AKT/NF-κB signal pathway
Source: Front Pharmacol. 2022 Sep 29;13:977539. doi: 10.3389/fphar.2022.977539 (PMC9556731; doi:10.3389/fphar.2022.977539)
Supplement: Supplementary file 1 [file DataSheet1.ZIP › additional fiels/MTT/hgc-27 10-60 uM CK Rb1 72h 191203.xpt.xlsx]

## Sheet: Plate 1 - Sheet1
Software Version	3.05.11
Experiment File Path:
Protocol File Path:
Plate Number	Plate 1
Date	2019-11-26
Time	21:19:54
Reader Type:	Cytation5
Reader Serial Number:	190517B
Reading Type	Reader
Procedure Details
Plate Type	96 WELL PLATE
Eject plate on completion
Shake	Linear: 3:00 (MM:SS)
	Frequency: 567 cpm (3 mm)
Read	Absorbance Endpoint
	Full Plate
	Wavelengths: 490
	Read Speed: Normal, Delay: 100 msec, Measurements/Data Point: 8
Results
Actual Temperature:	35
		1	2	3	4	5	6	7	8	9	10	11	12
	A	0.038	1.488	1.527	1.463	1.48	1.731	1.383	1.713	1.5	1.491	1.663	0.038	490
	B	0.053	0.057	0.06	0.064	0.065	0.062	1.898	1.822	2.045	1.879	2.09	1.996	490
	C	0.058	0.091	0.104	0.127	0.099	0.118	1.989	1.922	1.916	2.004	1.989	2.013	490
	D	0.058	0.189	0.213	0.258	0.273	0.263	1.748	2.035	1.906	1.903	2.003	1.984	490
	E	0.301	0.703	0.774	0.821	0.79	0.808	1.918	1.868	1.686	1.973	1.982	1.947	490
	F	1.143	1.449	1.402	1.382	1.379	1.402	1.893	2.125	1.911	1.871	1.873	1.997	490
	G	1.353	2.041	2.316	2.135	1.942	2.082	1.903	2.117	1.997	2.229	2.072	1.896	490
	H	0.7	1.127	0.674	1.141	0.899	0.835	0.652	0.735	0.89	0.694	0.918	0.204	490
	0.044	-0.006	1.444	1.483	1.419	1.436	1.687	1.339	1.669	1.456	1.447	1.619	-0.006
	0.044
	0.044
	0.044
	0.044
	0.044
	0.044												1.852
	0.044
	model	CK						Rb1
		60	50	40	30	20	10	60	50	40	30	20	10
101.053	1.952	0.013	0.047	0.145	0.659	1.405	1.997	1.854	1.945	1.704	1.874	1.849	1.859
#DIV/0!		0.016	0.06	0.169	0.73	1.358	2.272	1.778	1.878	1.991	1.824	2.081	2.073
100.431	1.94	0.02	0.083	0.214	0.777	1.338	2.091	2.001	1.872	1.862	1.642	1.867	1.953
98.516	1.903	0.021	0.055	0.229	0.746	1.335	1.898	1.835	1.96	1.859	1.929	1.827	2.185
		0.018	0.074	0.219	0.764	1.358	2.038	2.046	1.945	1.959	1.938	1.829	2.028
	1.93167	0.009	0.014	0.014	0.257	1.099	1.309
	1.932	0.672878	2.43271	7.50518	34.1097	72.7226	103.364	95.9627	100.673	88.1988	96.9979	95.7039	96.2215
1	1.932	0.828157	3.10559	8.74741	37.7847	70.2899	117.598	92.029	97.205	103.054	94.4099	107.712	107.298
	1.932	1.0352	4.29607	11.0766	40.2174	69.2547	108.23	103.571	96.8944	96.3768	84.9896	96.6356	101.087
	1.932	1.08696	2.84679	11.853	38.6128	69.0994	98.2402	94.9793	101.449	96.2215	99.8447	94.5652	113.095
	1.932	0.931677	3.83023	11.3354	39.5445	70.2899	105.487	105.901	100.673	101.398	100.311	94.6687	104.969
	1.932	0.465839	0.724638	0.724638	13.3023	56.8841	67.7536
		描述
		七十二
			N	mean	standard deviation	standard error	95% confidence interval for the mean		min	max
							下限	上限
		Rb1(60)	5	97.931	5.90764	2.64198	90.5957	105.266	91.51	105.3
		Rb1(50)	5	98.8163	2.14036	0.9572	96.1587	101.474	96.35	100.87
		Rb1(40)	5	96.5003	5.7644	2.57792	89.3428	103.658	87.7	102.47
		Rb1(30)	5	94.771	6.20443	2.77471	87.0672	102.475	84.51	99.74
		Rb1(20)	5	97.3031	5.5419	2.47841	90.422	104.184	94.03	107.1
		Rb1(10)	5	103.942	6.32996	2.83084	96.0827	111.802	95.68	112.45
		CK(60)	5	0.9058	0.16518	0.07387	0.7007	1.1109	0.67	1.08
		CK(50)	5	3.2836	0.74884	0.33489	2.3538	4.2134	2.42	4.27
		CK(40)	5	10.0463	1.8679	0.83535	7.727	12.3656	7.46	11.79
		CK(30)	5	37.8384	2.37624	1.06269	34.8879	40.7889	33.92	39.99
	总数	CK(20)	5	69.9331	1.44079	0.64434	68.1441	71.7221	68.71	72.31
		CK(10)	5	105.98	7.1221	3.1851	97.1372	114.824	97.68	116.93
		总数	60	68.1043	41.2977	5.33151	57.436	78.7726	0.67	116.93
				CK
			IC50	24.954
				25.028
				25.255
				24.987
				25.352
		描述
		IC50
			N	mean	standard deviation	standard error	95% confidence interval for the mean		min	max
							下限	上限
		24	5	37.798	1.28806	0.57604	36.1987	39.3973	36.8	39.99
		48	5	31.8292	1.54338	0.69022	29.9128	33.7456	29.32	33.27
		72	5	25.1152	0.17723	0.07926	24.8951	25.3353	24.95	25.35
		总数	15	31.5808	5.46996	1.41234	28.5516	34.61	24.95	39.99
