# Supplementary material for: Ginsenoside CK, rather than Rb1, possesses potential chemopreventive activities in human gastric cancer via regulating PI3K/AKT/NF-κB signal pathway
Source: Front Pharmacol. 2022 Sep 29;13:977539. doi: 10.3389/fphar.2022.977539 (PMC9556731; doi:10.3389/fphar.2022.977539)
Supplement: Supplementary file 1 [file DataSheet1.ZIP › additional fiels/PCR/AKT.xlsx]

## Sheet: Sheet1
P65	Group	Cq1(target gene）			Cq2(Reference gene）	Cq2 mean	△Ct	△Ct mean	2-△Ct	2-△Ct mean	2-△Ct△Ct mean	2-△Ct△Ct
	Control	20.67			16.75	16.75	3.92		0.0660636	0.0546741	1	1.20832
	Control	20.71			16.87		3.84		0.0698304			1.27721
	Control	21.17			16.64		4.53		0.0432847			0.791684
	Rb1	20.42			16.83	16.77	3.59		0.0830429			1.51887
	Rb1	21.4			16.76		4.64		0.0401071			0.733565
	Rb1	21.11			16.72		4.39		0.0476956			0.872361
	20 CK	20.64			16.61	16.84	4.03		0.0612138			1.11961
	20 CK	20.97			16.92		4.05		0.060371			1.1042
	20 CK	21.04			17.01		4.03		0.0612138			1.11961
	40 CK	23.89			16.65	16.86	7.24		0.0066152			0.120993
	40 CK	23.36			17.1		6.26		0.0130482			0.238655
	40 CK	24.31			16.85		7.46		0.00567958			0.103881
	60 CK	24.94			16.65	16.67	8.29		0.00319493			0.0584358
	60 CK	24.77			16.78		7.99		0.00393342			0.071943
	60 CK	25.1			16.59		8.51		0.00274306			0.050171
