# Supplementary material for: Ginsenoside CK, rather than Rb1, possesses potential chemopreventive activities in human gastric cancer via regulating PI3K/AKT/NF-κB signal pathway
Source: Front Pharmacol. 2022 Sep 29;13:977539. doi: 10.3389/fphar.2022.977539 (PMC9556731; doi:10.3389/fphar.2022.977539)
Supplement: Supplementary file 1 [file DataSheet1.ZIP › additional fiels/PCR/NFkb.xlsx]

## Sheet: Sheet1
P65	Group	Cq1(target gene）			Cq2(Reference gene）	Cq2 mean	△Ct	△Ct mean	2-△Ct	2-△Ct mean	2-△Ct△Ct mean	2-△Ct△Ct
	Control	21.36			16.75	16.75	4.61		0.0409498	0.0386739	1	1.05885
	Control	21.68			16.87		4.81		0.0356489			0.921782
	Control	21.42			16.64		4.78		0.0363979			0.941151
	Rb1	21.89			16.83	16.77	5.06		0.029977			0.775123
	Rb1	21.57			16.76		4.81		0.0356489			0.921782
	Rb1	21.42			16.72		4.7		0.0384733			0.994813
	20 CK	21.97			16.61	16.84	5.36		0.0243489			0.629596
	20 CK	21.6			16.92		4.68		0.0390103			1.0087
	20 CK	22.52			17.01		5.51		0.0219445			0.567423
	40 CK	23.94			16.65	16.86	7.29		0.00638986			0.165224
	40 CK	23.76			17.1		6.66		0.00988872			0.255695
	40 CK	24.59			16.85		7.74		0.00467765			0.120951
	60 CK	24.31			16.65	16.67	7.66		0.00494436			0.127848
	60 CK	24.12			16.78		7.34		0.0061722			0.159596
	60 CK	24.46			16.59		7.87		0.00427458			0.110529
