# Supplementary material for: Ginsenoside CK, rather than Rb1, possesses potential chemopreventive activities in human gastric cancer via regulating PI3K/AKT/NF-κB signal pathway
Source: Front Pharmacol. 2022 Sep 29;13:977539. doi: 10.3389/fphar.2022.977539 (PMC9556731; doi:10.3389/fphar.2022.977539)
Supplement: Supplementary file 1 [file DataSheet1.ZIP › additional fiels/PCR/P65.xlsx]

## Sheet: Sheet1
P65	Group	Cq1(target gene）			Cq2(Reference gene）	Cq2 mean	△Ct	△Ct mean	2-△Ct	2-△Ct mean	2-△Ct△Ct mean	2-△Ct△Ct
	Control	26.86			16.75	16.75	10.11		0.000904871	0.001272	1	0.711377
	Control	26.25			16.87		9.38		0.00150085			1.17992
	Control	26.11			16.64		9.47		0.00141009			1.10856
	Rb1	27.02			16.83	16.77	10.19		0.00085606		0.69	0.673003
	Rb1	27.14			16.76		10.38		0.000750427			0.589959
	Rb1	26.63			16.72		9.91		0.00103942			0.817157
	20 CK	26.83			16.61	16.84	10.22		0.000838443		1.001	0.659153
	20 CK	26.58			16.92		9.66		0.00123609			0.971769
	20 CK	26.17			17.01		9.16		0.0017481			1.37429
	40 CK	29.78			16.65	16.86	13.13		0.000111552		0.11708	0.0876979
	40 CK	29.92			17.1		12.82		0.000138291			0.10872
	40 CK	29.16			16.85		12.31		0.000196934			0.154822
	60 CK	31.24			16.65	16.67	14.59		4.05483e-05		0.01995	0.0318776
	60 CK	32.83			16.78		16.05		1.4739e-05			0.0115873
	60 CK	32.14			16.59		15.55		2.08441e-05			0.0163869
