# Supplementary material for: Ginsenoside CK, rather than Rb1, possesses potential chemopreventive activities in human gastric cancer via regulating PI3K/AKT/NF-κB signal pathway
Source: Front Pharmacol. 2022 Sep 29;13:977539. doi: 10.3389/fphar.2022.977539 (PMC9556731; doi:10.3389/fphar.2022.977539)
Supplement: Supplementary file 1 [file DataSheet1.ZIP › additional fiels/PCR/PI3K.xlsx]

## Sheet: Sheet1
P65	Group	Cq1(target gene）			Cq2(Reference gene）	Cq2 mean	△Ct		2-△Ct	2-△Ct mean	2-△Ct△Ct mean	2-△Ct△Ct
	Control	22.19			16.75	16.75	5.44		0.0230355	0.0171973	1	1.33948
	Control	22.09			16.87		5.22		0.0268302			1.56014
	Control	23.1			16.64		6.46		0.0113592			0.66052
	Rb1	22.86			16.83	16.77	6.03		0.0153034			0.889874
	Rb1	22.83			16.76		6.07		0.014885			0.865541
	Rb1	22.14			16.72		5.42		0.023357			1.35818
	20 CK	23.4			16.61	16.84	6.79		0.00903663			0.525467
	20 CK	23.21			16.92		6.29		0.0127797			0.743123
	20 CK	23.05			17.01		6.04		0.0151977			0.883727
	40 CK	25.28			16.65	16.86	8.63		0.00252413			0.146775
	40 CK	25.42			17.1		8.32		0.00312918			0.181957
	40 CK	25.19			16.85		8.34		0.0030861			0.179452
	60 CK	27.08			16.65	16.67	10.43		0.000724865			0.0421499
	60 CK	26.34			16.78		9.56		0.00132481			0.0770358
	60 CK	26.21			16.59		9.62		0.00127084			0.0738977
