# Supplementary material for: Ginsenoside CK, rather than Rb1, possesses potential chemopreventive activities in human gastric cancer via regulating PI3K/AKT/NF-κB signal pathway
Source: Front Pharmacol. 2022 Sep 29;13:977539. doi: 10.3389/fphar.2022.977539 (PMC9556731; doi:10.3389/fphar.2022.977539)
Supplement: Supplementary file 1 [file DataSheet1.ZIP › additional fiels/PCR/数据2.xlsx]

## Sheet: SYBR
		1	2	3	4	5	6	7	8	9	10	11	12
A	Content	Unkn	Unkn	Unkn	Unkn	Unkn	Unkn	Unkn	Unkn	Unkn	Unkn
A	Sample	1	2	3	4	5	1	2	3	4	5
A	Cq	26.86	28.6	26.83	23.78	21.237				36.8808
A	copy number
B	Content	Unkn	Unkn	Unkn	Unkn	Unkn	Unkn	Unkn	Unkn	Unkn	Unkn
B	Sample	1	2	3	4	5	1	2	3	4	5
B	Cq	26.2493	27.0209	27.2024	23.9224	22.8274	21.8389	25.641	23.0681	21.7132	21.7497
B	copy number
C	Content	Unkn	Unkn	Unkn	Unkn	Unkn	Unkn	Unkn	Unkn	Unkn	Unkn
C	Sample	1	2	3	4	5	1	2	3	4	5
C	Cq	26.1102	27.1432	26.1737	23.1555	22.1394	22.0407	22.2518	24.2409	22.1874	22.0873
C	copy number
D	Content	Unkn	Unkn	Unkn	Unkn	Unkn	Unkn	Unkn	Unkn	Unkn	Unkn	Unkn	Unkn
D	Sample	1	2	3	4	5	1	2	3	4	5	5	5
D	Cq	23.1001	22.8581	23.3969	25.4238	26.3401	20.669	20.4229	20.974	24.3084	24.9363	16.654	16.7752
D	copy number
E	Content	Unkn	Unkn	Unkn	Unkn	Unkn	Unkn	Unkn	Unkn	Unkn	Unkn	Unkn	Unkn
E	Sample	1	2	3	4	5	1	2	3	4	5	4	4
E	Cq	22.1863	22.8276	23.2075	25.2796	27.0833	20.7094	21.4014	20.6409	23.8941	24.7686	17.0989	16.852
E	copy number
F	Content	Unkn	Unkn	Unkn	Unkn	Unkn	Unkn	Unkn	Unkn	Unkn	Unkn	Unkn	Unkn
F	Sample	1	2	3	4	5	1	2	3	4	5	3	3
F	Cq	22.0877	22.1366	23.0512	25.1871	26.2091	21.1663	21.1075	21.0366	23.3567	25.1001	16.9225	17.0099
F	copy number
G	Content	Unkn	Unkn	Unkn	Unkn	Unkn	Unkn	Unkn	Unkn	Unkn	Unkn	Unkn	Unkn
G	Sample	1	2	3	4	5	1	2	3	4	5	2	2
G	Cq	21.3576	21.893	21.9726	23.9376	24.3055	21.4928	21.4218	21.6014	23.589	24.4611	16.7609	16.724
G	copy number
H	Content	Unkn	Unkn	Unkn	Unkn	Unkn	Unkn	Unkn	Unkn	Unkn	Unkn	Unkn	Unkn
H	Sample	1	2	3	4	5	1	2	3	4	5	1	1
H	Cq	21.6775	21.5714	22.5241	23.7607	24.1177	16.7533	16.8335	16.6113	16.6492	16.5853	16.8671	16.6428
H	copy number

## Sheet: Run Information
File Name	admin_2022-01-21 18-48-41_CT011927.pcrd
Created By User	admin
Notes
ID
Run Started	01/21/2022 10:49:09 UTC
Run Ended	01/21/2022 12:00:19 UTC
Sample Vol	10
Lid Temp	105
Protocol File Name	qpcr方法.prcl
Plate Setup File Name	Default_PrimePCR_96_runfile.pltd
Base Serial Number	CT011927
Optical Head Serial Number	785BR10609
CFX Maestro Version	4.0.2325.0418.
