# Supplementary material for: Ginsenoside CK, rather than Rb1, possesses potential chemopreventive activities in human gastric cancer via regulating PI3K/AKT/NF-κB signal pathway
Source: Front Pharmacol. 2022 Sep 29;13:977539. doi: 10.3389/fphar.2022.977539 (PMC9556731; doi:10.3389/fphar.2022.977539)
Supplement: Supplementary file 1 [file DataSheet1.ZIP › additional fiels/WB/action灰度.csv]

	Area	Mean	Min	Max	IntDen	RawIntDen
1	1774	93.131	14	246	165215	165215
2	1871	113.956	18	243	213211	213211
3	1822	105.790	16	242	192749	192749
4	2071	97.910	15	240	202771	202771
5	2382	90.057	8	243	214515	214515
