# Supplementary material for: Ginsenoside CK, rather than Rb1, possesses potential chemopreventive activities in human gastric cancer via regulating PI3K/AKT/NF-κB signal pathway
Source: Front Pharmacol. 2022 Sep 29;13:977539. doi: 10.3389/fphar.2022.977539 (PMC9556731; doi:10.3389/fphar.2022.977539)
Supplement: Supplementary file 1 [file DataSheet1.ZIP › additional fiels/WB/AKT Results.csv]

	Area	Mean	Min	Max	IntDen	RawIntDen
1	868	77.919	20	249	67634	67634
2	882	109.620	12	249	96685	96685
3	844	102.308	13	249	86348	86348
4	860	93.544	13	249	80448	80448
5	884	95.613	8	249	84522	84522
