# Supplementary material for: Ginsenoside CK, rather than Rb1, possesses potential chemopreventive activities in human gastric cancer via regulating PI3K/AKT/NF-κB signal pathway
Source: Front Pharmacol. 2022 Sep 29;13:977539. doi: 10.3389/fphar.2022.977539 (PMC9556731; doi:10.3389/fphar.2022.977539)
Supplement: Supplementary file 1 [file DataSheet1.ZIP › additional fiels/WB/akt Results1.csv]

	Area	Mean	Min	Max	IntDen	RawIntDen
1	2040	77.082	16	244	157248	157248
2	1652	130.871	27	243	216199	216199
3	1664	114.867	12	243	191139	191139
4	1498	116.423	29	242	174401	174401
5	1802	109.311	21	245	196978	196978
