# Supplementary material for: Ginsenoside CK, rather than Rb1, possesses potential chemopreventive activities in human gastric cancer via regulating PI3K/AKT/NF-κB signal pathway
Source: Front Pharmacol. 2022 Sep 29;13:977539. doi: 10.3389/fphar.2022.977539 (PMC9556731; doi:10.3389/fphar.2022.977539)
Supplement: Supplementary file 1 [file DataSheet1.ZIP › additional fiels/WB/baction1.csv]

	Area	Mean	Min	Max	IntDen	RawIntDen
1	3400	55.311	2	246	188058.000	188058.000
2	2436	94.268	11	243	229636.000	229636.000
3	2847	76.149	12	242	216797.000	216797.000
4	2442	86.467	15	240	211152.000	211152.000
5	2416	89.702	13	243	216719.000	216719.000
