# Supplementary material for: Ginsenoside CK, rather than Rb1, possesses potential chemopreventive activities in human gastric cancer via regulating PI3K/AKT/NF-κB signal pathway
Source: Front Pharmacol. 2022 Sep 29;13:977539. doi: 10.3389/fphar.2022.977539 (PMC9556731; doi:10.3389/fphar.2022.977539)
Supplement: Supplementary file 1 [file DataSheet1.ZIP › additional fiels/WB/baction2.csv]

	Area	Mean	Min	Max	IntDen	RawIntDen
1	2848	63.617	3	246	181181.000	181181.000
2	3400	72.667	3	243	247067.000	247067.000
3	2904	74.422	4	242	216122.000	216122.000
4	3074	72.274	8	240	222171.000	222171.000
5	3560	67.159	7	243	239087.000	239087.000
