# Supplementary material for: Ginsenoside CK, rather than Rb1, possesses potential chemopreventive activities in human gastric cancer via regulating PI3K/AKT/NF-κB signal pathway
Source: Front Pharmacol. 2022 Sep 29;13:977539. doi: 10.3389/fphar.2022.977539 (PMC9556731; doi:10.3389/fphar.2022.977539)
Supplement: Supplementary file 1 [file DataSheet1.ZIP › additional fiels/WB/bax.csv]

	Area	Mean	Min	Max	IntDen	RawIntDen
1	3151	69.042	10	245	217552.000	217552.000
2	2728	85.623	20	243	233580.000	233580.000
3	2194	116.922	28	242	256526.000	256526.000
4	2807	120.374	29	238	337889.000	337889.000
5	3510	103.026	23	242	361623.000	361623.000
