# Supplementary material for: Ginsenoside CK, rather than Rb1, possesses potential chemopreventive activities in human gastric cancer via regulating PI3K/AKT/NF-κB signal pathway
Source: Front Pharmacol. 2022 Sep 29;13:977539. doi: 10.3389/fphar.2022.977539 (PMC9556731; doi:10.3389/fphar.2022.977539)
Supplement: Supplementary file 1 [file DataSheet1.ZIP › additional fiels/WB/bax1.csv]

	Area	Mean	Min	Max	IntDen	RawIntDen
1	2702	77.359	5	245	209024	209024
2	3512	70.713	12	243	248343	248343
3	3790	79.495	17	242	301286	301286
4	3454	104.082	20	238	359498	359498
5	3551	102.144	15	242	362715	362715
