# Supplementary material for: Ginsenoside CK, rather than Rb1, possesses potential chemopreventive activities in human gastric cancer via regulating PI3K/AKT/NF-κB signal pathway
Source: Front Pharmacol. 2022 Sep 29;13:977539. doi: 10.3389/fphar.2022.977539 (PMC9556731; doi:10.3389/fphar.2022.977539)
Supplement: Supplementary file 1 [file DataSheet1.ZIP › additional fiels/WB/bax2.csv]

	Area	Mean	Min	Max	IntDen	RawIntDen
1	3120	69.564	7	245	217041	217041
2	3134	77.219	18	243	242005	242005
3	3100	91.882	19	242	284835	284835
4	3392	105.649	23	238	358362	358362
5	4004	93.832	9	242	375705	375705
