# Supplementary material for: Ginsenoside CK, rather than Rb1, possesses potential chemopreventive activities in human gastric cancer via regulating PI3K/AKT/NF-κB signal pathway
Source: Front Pharmacol. 2022 Sep 29;13:977539. doi: 10.3389/fphar.2022.977539 (PMC9556731; doi:10.3389/fphar.2022.977539)
Supplement: Supplementary file 1 [file DataSheet1.ZIP › additional fiels/WB/bcl2-1.csv]

	Area	Mean	Min	Max	IntDen	RawIntDen
1	1984	106.692	21	229	211677	211677
2	2186	111.631	41	229	244025	244025
3	1714	124.868	53	230	214023	214023
4	1843	89.449	33	237	164854	164854
5	1898	46.978	16	166	89165	89165
