# Supplementary material for: Ginsenoside CK, rather than Rb1, possesses potential chemopreventive activities in human gastric cancer via regulating PI3K/AKT/NF-κB signal pathway
Source: Front Pharmacol. 2022 Sep 29;13:977539. doi: 10.3389/fphar.2022.977539 (PMC9556731; doi:10.3389/fphar.2022.977539)
Supplement: Supplementary file 1 [file DataSheet1.ZIP › additional fiels/WB/bcl2-2.csv]

	Area	Mean	Min	Max	IntDen	RawIntDen
1	2382	97.177	25	229	231475	231475
2	2475	104.553	40	229	258769	258769
3	1796	122.000	47	230	219112	219112
4	1706	93.124	35	237	158870	158870
5	1528	52.868	15	166	80782	80782
