# Supplementary material for: Ginsenoside CK, rather than Rb1, possesses potential chemopreventive activities in human gastric cancer via regulating PI3K/AKT/NF-κB signal pathway
Source: Front Pharmacol. 2022 Sep 29;13:977539. doi: 10.3389/fphar.2022.977539 (PMC9556731; doi:10.3389/fphar.2022.977539)
Supplement: Supplementary file 1 [file DataSheet1.ZIP › additional fiels/WB/bcl2.csv]

	Area	Mean	Min	Max	IntDen	RawIntDen
1	1724	115.357	33	229	198876.000	198876.000
2	1357	142.696	58	229	193638.000	193638.000
3	1357	137.555	49	230	186662.000	186662.000
4	1376	104.040	39	237	143159.000	143159.000
5	1192	60.279	19	166	71852.000	71852.000
