# Supplementary material for: Ginsenoside CK, rather than Rb1, possesses potential chemopreventive activities in human gastric cancer via regulating PI3K/AKT/NF-κB signal pathway
Source: Front Pharmacol. 2022 Sep 29;13:977539. doi: 10.3389/fphar.2022.977539 (PMC9556731; doi:10.3389/fphar.2022.977539)
Supplement: Supplementary file 1 [file DataSheet1.ZIP › additional fiels/WB/caspase3-1.csv]

	Area	Mean	Min	Max	IntDen	RawIntDen
1	2071	47.813	17	116	99020	99020
2	1952	51.123	13	111	99793	99793
3	2380	55.869	15	108	132969	132969
4	2624	61.763	23	105	162066	162066
5	2550	73.361	13	111	187070	187070
