# Supplementary material for: Ginsenoside CK, rather than Rb1, possesses potential chemopreventive activities in human gastric cancer via regulating PI3K/AKT/NF-κB signal pathway
Source: Front Pharmacol. 2022 Sep 29;13:977539. doi: 10.3389/fphar.2022.977539 (PMC9556731; doi:10.3389/fphar.2022.977539)
Supplement: Supplementary file 1 [file DataSheet1.ZIP › additional fiels/WB/caspase3-2.csv]

	Area	Mean	Min	Max	IntDen	RawIntDen
1	2647	42.836	7	116	113386	113386
2	2380	47.260	15	111	112478	112478
3	2572	54.233	14	108	139486	139486
4	3228	56.673	17	105	182940	182940
5	2816	71.976	20	111	202685	202685
