# Supplementary material for: Ginsenoside CK, rather than Rb1, possesses potential chemopreventive activities in human gastric cancer via regulating PI3K/AKT/NF-κB signal pathway
Source: Front Pharmacol. 2022 Sep 29;13:977539. doi: 10.3389/fphar.2022.977539 (PMC9556731; doi:10.3389/fphar.2022.977539)
Supplement: Supplementary file 1 [file DataSheet1.ZIP › additional fiels/WB/caspase3.csv]

	Area	Mean	Min	Max	IntDen	RawIntDen
1	1870	50.529	21	116	94489.000	94489.000
2	1577	56.514	13	111	89122.000	89122.000
3	2112	59.099	20	108	124818.000	124818.000
4	2512	62.460	26	105	156900.000	156900.000
5	2468	75.659	22	111	186727.000	186727.000
