# Supplementary material for: Ginsenoside CK, rather than Rb1, possesses potential chemopreventive activities in human gastric cancer via regulating PI3K/AKT/NF-κB signal pathway
Source: Front Pharmacol. 2022 Sep 29;13:977539. doi: 10.3389/fphar.2022.977539 (PMC9556731; doi:10.3389/fphar.2022.977539)
Supplement: Supplementary file 1 [file DataSheet1.ZIP › additional fiels/WB/IKBa.csv]

	Area	Mean	Min	Max	IntDen	RawIntDen
1	3367	127.666	26	229	429853	429853
2	2738	154.931	67	227	424201	424201
3	2496	157.873	71	218	394051	394051
4	2847	127.327	46	225	362501	362501
5	2680	136.584	42	224	366046	366046
