# Supplementary material for: Ginsenoside CK, rather than Rb1, possesses potential chemopreventive activities in human gastric cancer via regulating PI3K/AKT/NF-κB signal pathway
Source: Front Pharmacol. 2022 Sep 29;13:977539. doi: 10.3389/fphar.2022.977539 (PMC9556731; doi:10.3389/fphar.2022.977539)
Supplement: Supplementary file 1 [file DataSheet1.ZIP › additional fiels/WB/IKBA1.csv]

	Area	Mean	Min	Max	IntDen	RawIntDen
1	3157	131.504	34	229	415157.000	415157.000
2	2680	156.559	65	227	419578.000	419578.000
3	2642	153.931	52	218	406687.000	406687.000
4	3158	120.230	39	225	379687.000	379687.000
5	2932	129.069	38	224	378431.000	378431.000
