# Supplementary material for: Ginsenoside CK, rather than Rb1, possesses potential chemopreventive activities in human gastric cancer via regulating PI3K/AKT/NF-κB signal pathway
Source: Front Pharmacol. 2022 Sep 29;13:977539. doi: 10.3389/fphar.2022.977539 (PMC9556731; doi:10.3389/fphar.2022.977539)
Supplement: Supplementary file 1 [file DataSheet1.ZIP › additional fiels/WB/IKBA2.csv]

	Area	Mean	Min	Max	IntDen	RawIntDen
1	3064	132.784	37	229	406850.000	406850.000
2	2675	154.391	57	227	412996.000	412996.000
3	2992	144.592	49	218	432620.000	432620.000
4	3640	110.946	33	225	403842.000	403842.000
5	3074	125.814	38	224	386752.000	386752.000
