# Supplementary material for: Ginsenoside CK, rather than Rb1, possesses potential chemopreventive activities in human gastric cancer via regulating PI3K/AKT/NF-κB signal pathway
Source: Front Pharmacol. 2022 Sep 29;13:977539. doi: 10.3389/fphar.2022.977539 (PMC9556731; doi:10.3389/fphar.2022.977539)
Supplement: Supplementary file 1 [file DataSheet1.ZIP › additional fiels/WB/NFkb p65-2.csv]

	Area	Mean	Min	Max	IntDen	RawIntDen
1	1812	123.597	14	243	223958	223958
2	1644	160.731	19	242	264241	264241
3	1424	160.505	32	243	228559	228559
4	1476	89.238	7	245	131715	131715
5	1156	73.770	31	225	85278	85278
