# Supplementary material for: Ginsenoside CK, rather than Rb1, possesses potential chemopreventive activities in human gastric cancer via regulating PI3K/AKT/NF-κB signal pathway
Source: Front Pharmacol. 2022 Sep 29;13:977539. doi: 10.3389/fphar.2022.977539 (PMC9556731; doi:10.3389/fphar.2022.977539)
Supplement: Supplementary file 1 [file DataSheet1.ZIP › additional fiels/WB/NFkb-p65.csv]

	Area	Mean	Min	Max	IntDen	RawIntDen
1	1162	152.929	44	243	177704	177704
2	1340	179.636	39	242	240712	240712
3	1228	164.843	24	243	202427	202427
4	1212	100.272	15	245	121530	121530
5	1009	77.602	23	225	78300	78300
