# Supplementary material for: Ginsenoside CK, rather than Rb1, possesses potential chemopreventive activities in human gastric cancer via regulating PI3K/AKT/NF-κB signal pathway
Source: Front Pharmacol. 2022 Sep 29;13:977539. doi: 10.3389/fphar.2022.977539 (PMC9556731; doi:10.3389/fphar.2022.977539)
Supplement: Supplementary file 1 [file DataSheet1.ZIP › additional fiels/WB/NFkbp65-1.csv]

	Area	Mean	Min	Max	IntDen	RawIntDen
1	1766	121.097	11	243	213858.000	213858.000
2	1950	152.660	16	242	297687.000	297687.000
3	1826	141.797	12	243	258921.000	258921.000
4	1946	79.246	2	245	154213.000	154213.000
5	1450	67.069	10	225	97250.000	97250.000
