# Supplementary material for: Ginsenoside CK, rather than Rb1, possesses potential chemopreventive activities in human gastric cancer via regulating PI3K/AKT/NF-κB signal pathway
Source: Front Pharmacol. 2022 Sep 29;13:977539. doi: 10.3389/fphar.2022.977539 (PMC9556731; doi:10.3389/fphar.2022.977539)
Supplement: Supplementary file 1 [file DataSheet1.ZIP › additional fiels/WB/p-ikba.csv]

	Area	Mean	Min	Max	IntDen	RawIntDen
1	1962	181.414	87	251	355935.000	355935.000
2	2052	228.061	115	249	467982.000	467982.000
3	1753	191.643	88	250	335950.000	335950.000
4	1388	173.884	82	251	241351.000	241351.000
5	1769	111.033	63	202	196418.000	196418.000
