# Supplementary material for: Ginsenoside CK, rather than Rb1, possesses potential chemopreventive activities in human gastric cancer via regulating PI3K/AKT/NF-κB signal pathway
Source: Front Pharmacol. 2022 Sep 29;13:977539. doi: 10.3389/fphar.2022.977539 (PMC9556731; doi:10.3389/fphar.2022.977539)
Supplement: Supplementary file 1 [file DataSheet1.ZIP › additional fiels/WB/P-IKBA1.csv]

	Area	Mean	Min	Max	IntDen	RawIntDen
1	1975	185.107	75	252	365586	365586
2	2392	224.128	114	251	536113	536113
3	1956	192.478	110	252	376486	376486
4	1644	167.594	82	252	275524	275524
5	1769	110.520	59	203	195509	195509
