# Supplementary material for: Ginsenoside CK, rather than Rb1, possesses potential chemopreventive activities in human gastric cancer via regulating PI3K/AKT/NF-κB signal pathway
Source: Front Pharmacol. 2022 Sep 29;13:977539. doi: 10.3389/fphar.2022.977539 (PMC9556731; doi:10.3389/fphar.2022.977539)
Supplement: Supplementary file 1 [file DataSheet1.ZIP › additional fiels/WB/P-IKBA2.csv]

	Area	Mean	Min	Max	IntDen	RawIntDen
1	1753	188.623	73	252	330656	330656
2	2356	227.663	130	251	536375	536375
3	2052	186.646	88	252	382998	382998
4	1603	167.302	74	252	268185	268185
5	1578	113.095	57	203	178464	178464
