# Supplementary material for: Ginsenoside CK, rather than Rb1, possesses potential chemopreventive activities in human gastric cancer via regulating PI3K/AKT/NF-κB signal pathway
Source: Front Pharmacol. 2022 Sep 29;13:977539. doi: 10.3389/fphar.2022.977539 (PMC9556731; doi:10.3389/fphar.2022.977539)
Supplement: Supplementary file 1 [file DataSheet1.ZIP › additional fiels/WB/p-pi3k.csv]

	Area	Mean	Min	Max	IntDen	RawIntDen
1	832	142.344	0	255	118430	118430
2	930	176.073	0	254	163748	163748
3	724	198.128	108	254	143445	143445
4	572	109.862	65	189	62841	62841
5	700	67.323	39	127	47126	47126
