# Supplementary material for: Ginsenoside CK, rather than Rb1, possesses potential chemopreventive activities in human gastric cancer via regulating PI3K/AKT/NF-κB signal pathway
Source: Front Pharmacol. 2022 Sep 29;13:977539. doi: 10.3389/fphar.2022.977539 (PMC9556731; doi:10.3389/fphar.2022.977539)
Supplement: Supplementary file 1 [file DataSheet1.ZIP › additional fiels/WB/Results P-AKT.csv]

	Area	Mean	Min	Max	IntDen	RawIntDen
1	572	118.622	42	240	67852	67852
2	664	160.230	77	240	106393	106393
3	656	158.625	68	240	104058	104058
4	416	110.892	45	240	46131	46131
5	478	72.548	29	144	34678	34678
