# Supplementary material for: Ginsenoside CK, rather than Rb1, possesses potential chemopreventive activities in human gastric cancer via regulating PI3K/AKT/NF-κB signal pathway
Source: Front Pharmacol. 2022 Sep 29;13:977539. doi: 10.3389/fphar.2022.977539 (PMC9556731; doi:10.3389/fphar.2022.977539)
Supplement: Supplementary file 1 [file DataSheet1.ZIP › additional fiels/WB/Results p-akt1.csv]

	Area	Mean	Min	Max	IntDen	RawIntDen
1	988	82.441	29	247	81452	81452
2	1040	123.966	11	246	128925	128925
3	711	176.714	69	246	125644	125644
4	610	81.839	36	219	49922	49922
5	666	38.659	22	99	25747	25747
