# Supplementary material for: Ginsenoside CK, rather than Rb1, possesses potential chemopreventive activities in human gastric cancer via regulating PI3K/AKT/NF-κB signal pathway
Source: Front Pharmacol. 2022 Sep 29;13:977539. doi: 10.3389/fphar.2022.977539 (PMC9556731; doi:10.3389/fphar.2022.977539)
Supplement: Supplementary file 1 [file DataSheet1.ZIP › additional fiels/WB/Results P-AKT3.csv]

	Area	Mean	Min	Max	IntDen	RawIntDen
1	783	133.307	41	254	104379.000	104379.000
2	783	176.317	89	254	138056.000	138056.000
3	838	189.650	76	254	158927.000	158927.000
4	560	116.162	46	235	65051.000	65051.000
5	656	75.668	27	214	49638.000	49638.000
