# Supplementary material for: Ginsenoside CK, rather than Rb1, possesses potential chemopreventive activities in human gastric cancer via regulating PI3K/AKT/NF-κB signal pathway
Source: Front Pharmacol. 2022 Sep 29;13:977539. doi: 10.3389/fphar.2022.977539 (PMC9556731; doi:10.3389/fphar.2022.977539)
Supplement: Supplementary file 1 [file DataSheet1.ZIP › additional fiels/WB/Results p-pi3k2.csv]

	Area	Mean	Min	Max	IntDen	RawIntDen
1	800	101.005	45	249	80804.000	80804.000
2	801	114.544	47	247	91750.000	91750.000
3	711	135.927	47	244	96644.000	96644.000
4	666	70.835	34	152	47176.000	47176.000
5	664	60.419	33	127	40118.000	40118.000
