# Supplementary material for: Ginsenoside CK, rather than Rb1, possesses potential chemopreventive activities in human gastric cancer via regulating PI3K/AKT/NF-κB signal pathway
Source: Front Pharmacol. 2022 Sep 29;13:977539. doi: 10.3389/fphar.2022.977539 (PMC9556731; doi:10.3389/fphar.2022.977539)
Supplement: Supplementary file 1 [file DataSheet1.ZIP › additional fiels/WB/Results p-pi3k应用.csv]

	Area	Mean	Min	Max	IntDen	RawIntDen
1	813	141.625	0	255	115141.000	115141.000
2	741	200.625	115	253	148663.000	148663.000
3	832	189.549	41	253	157705.000	157705.000
4	618	106.437	64	188	65778.000	65778.000
5	666	66.225	38	126	44106.000	44106.000
