# Supplementary material for: Ginsenoside CK, rather than Rb1, possesses potential chemopreventive activities in human gastric cancer via regulating PI3K/AKT/NF-κB signal pathway
Source: Front Pharmacol. 2022 Sep 29;13:977539. doi: 10.3389/fphar.2022.977539 (PMC9556731; doi:10.3389/fphar.2022.977539)
Supplement: Supplementary file 1 [file DataSheet1.ZIP › additional fiels/WB/Results p-pi3k用.csv]

	Area	Mean	Min	Max	IntDen	RawIntDen
1	836	141.725	26	255	118482	118482
2	782	196.058	53	253	153317	153317
3	813	191.016	97	253	155296	155296
4	588	107.367	61	188	63132	63132
5	627	68.069	40	126	42679	42679
