# Supplementary material for: Ginsenoside CK, rather than Rb1, possesses potential chemopreventive activities in human gastric cancer via regulating PI3K/AKT/NF-κB signal pathway
Source: Front Pharmacol. 2022 Sep 29;13:977539. doi: 10.3389/fphar.2022.977539 (PMC9556731; doi:10.3389/fphar.2022.977539)
Supplement: Supplementary file 1 [file DataSheet1.ZIP › additional fiels/WB/Results pi3k.csv]

	Area	Mean	Min	Max	IntDen	RawIntDen
1	978	111.637	28	248	109181	109181
2	826	95.938	26	247	79245	79245
3	666	127.258	45	247	84754	84754
4	838	128.055	48	245	107310	107310
5	844	121.091	27	248	102201	102201
