# Supplementary material for: Ginsenoside CK, rather than Rb1, possesses potential chemopreventive activities in human gastric cancer via regulating PI3K/AKT/NF-κB signal pathway
Source: Front Pharmacol. 2022 Sep 29;13:977539. doi: 10.3389/fphar.2022.977539 (PMC9556731; doi:10.3389/fphar.2022.977539)
Supplement: Supplementary file 1 [file DataSheet1.ZIP › additional fiels/WB/Resultsp-pi3k4.csv]

	Area	Mean	Min	Max	IntDen	RawIntDen
1	542	130.555	47	242	70761.000	70761.000
2	679	181.343	89	241	123132.000	123132.000
3	620	148.439	64	243	92032.000	92032.000
4	560	114.755	49	243	64263.000	64263.000
5	666	43.916	17	174	29248.000	29248.000
6	740	117.577	38	242	87007.000	87007.000
